# Supplementary material for: Transcriptomic and Metabolomics Analysis of Different Endosperm Region under Nitrogen Treatments
Source: Int J Mol Sci. 2019 Aug 28;20(17):4212. doi: 10.3390/ijms20174212 (PMC6747615; doi:10.3390/ijms20174212)
Supplement: Supplementary file 1 [file ijms-20-04212-s001.zip]

Archive with 9 entries (8 files):
- ijms-575327-for final-suppl/
- ijms-575327-for final-suppl/Supplementary-Figure S1.JPG
- ijms-575327-for final-suppl/Supplementary-Figure S2.jpg
- ijms-575327-for final-suppl/Supplementary-Figure S3.png
- ijms-575327-for final-suppl/Supplementary-Figure S4.png
- ijms-575327-for final-suppl/Supplementary-Table S1.docx
- ijms-575327-for final-suppl/Supplementary-Table S2.doc
- ijms-575327-for final-suppl/Supplementary-Table S3.doc
- ijms-575327-for final-suppl/Supplementary-Table S4.doc
